# Supplementary material for: Effects of Different Selenium Concentrations on Agronomic Traits, Antioxidant Defense, and Leaf Metabolome in Blueberry (Vaccinium corymbosum L. ‘Brigitta’)
Source: Plants (Basel). 2026 May 17;15(10):1532. doi: 10.3390/plants15101532 (PMC13210566; doi:10.3390/plants15101532)
Supplement: Supplementary file 1 [file plants-15-01532-s001.zip]

Archive with 1 entries (1 files):
- plants-4310765-supplementary.pdf
